# Supplementary material for: Molecular Characterization of Antigen-Peptide Pulsed Dendritic Cells: Immature Dendritic Cells Develop a Distinct Molecular Profile when Pulsed with Antigen Peptide
Source: PLoS One. 2014 Jan 27;9(1):e86306. doi: 10.1371/journal.pone.0086306 (PMC3903525; doi:10.1371/journal.pone.0086306)
Supplement: File S1 — Contents include: Table S1. Significant genes in mDC induced by CD40L/TNFα compared with piDC. Table S2. Significant genes in mDC induced by cytokine cocktail compared with piDC. Table S3. Bioinformation of novel genes. (XLS) [file pone.0086306.s001.xls]

## Sheet: Table S1
Table S1. Significant genes in mDC induced by CD40L/TNFα compared with piDCs
Up-regulated	GeneName	FoldChange	GeneEntrezID	Description	ManufacturerID
	ADAMTSL4	2.0362	54507	ADAMTS-like 4 (ADAMTSL4), transcript variant 1, mRNA.	H013665_01
	ATP5H	2.5572	10476	ATP synthase, H+ transporting, mitochondrial F0 complex, subunit d (ATP5H), nuclear gene encoding mitochondrial protein, mRNA.	H015976_01
	CCL18	9.0033	6362	chemokine (C-C motif) ligand 18 (pulmonary and activation-regulated) (CCL18), mRNA.	H012326_01
	CCL22	2.2167	6367	chemokine (C-C motif) ligand 22 (CCL22), mRNA.	H001303_01
	EEF1A1	2.409	1915	eukaryotic translation elongation factor 1 alpha 1 (EEF1A1), mRNA.	H002192_01
	ELAVL4	2.2544	1996	ELAV (embryonic lethal, abnormal vision, Drosophila)-like 4 (Hu antigen D)	H011570_01
	FABP5	2.3353	2171	fatty acid binding protein 5 (psoriasis-associated) (FABP5), mRNA.	H002056_01
	FCER2	2.0254	2208	Fc fragment of IgE, low affinity II, receptor for (CD23) (FCER2), mRNA.	H002418_01
	FOXE3	2.2833	2301	forkhead box E3 (FOXE3), mRNA.	H014070_01
	HLA-DPA1	2.9495	3113	major histocompatibility complex, class II, DP alpha 1 (HLA-DPA1), mRNA.	H001068_01
	KIAA0317	2.3014	9870	KIAA0317 (KIAA0317), mRNA.	H011922_01
	KIAA1602	2.3513	57701	KIAA1602 (KIAA1602), mRNA.	H014292_01
	LAMP1	2.4632	3916	lysosomal-associated membrane protein 1 (LAMP1), mRNA.	H002483_01
	LOC442233	2.2752	442233	PREDICTED: similar to SWI/SNF-related matrix-associated actin-dependent regulator of chromatin e1 (LOC442233), mRNA.	H015175_01
	MRC1	2.059	4360	mannose receptor, C type 1 (MRC1), mRNA.	H001138_01
	PDE6C	2.1901	5146	phosphodiesterase 6C, cGMP-specific, cone, alpha prime (PDE6C), mRNA.	H004544_01
	RNF12	2.5366	51132	Ring finger protein 12	H015136_01
	STAM2	2.9494	10254	signal transducing adaptor molecule (SH3 domain and ITAM motif) 2 (STAM2), mRNA.	H007432_01
	TMEM9B	2.1476	56674	TMEM9 domain family, member B (TMEM9B), mRNA.	H014129_01
	UCKL1	3.1406	54963	uridine-cytidine kinase 1-like 1 (UCKL1), mRNA.	H016160_01
	YWHAG	2.2326	7532	tyrosine 3-monooxygenase/tryptophan 5-monooxygenase activation protein, gamma polypeptide (YWHAG), mRNA.	H010826_01
	*	2.0172		MRNA, partial cDNA sequence from cDNA selection, DCR1-16.0,	H008910_01
Down-regulated	ADORA2A	0.4263	135	adenosine A2a receptor (ADORA2A), mRNA.	H002558_01
	ARFRP1	0.4037	10139	ADP-ribosylation factor related protein 1	H015996_01
	ATP2B1	0.4428	490	ATPase, Ca++ transporting, plasma membrane 1 (ATP2B1), transcript variant 2, mRNA.	H009222_01
	BCL2A1	0.3971	597	BCL2-related protein A1 (BCL2A1), mRNA.	H003382_01
	C4orf31	0.4005	79625	Chromosome 4 open reading frame 31	H007988_01
	CAPN2	0.4484	824	calpain 2, (m/II) large subunit (CAPN2), mRNA.	H002932_01
	CCDC132	0.4963	55610	Coiled-coil domain containing 132	H011745_01
	CD48	0.4765	962	CD48 molecule (CD48), mRNA.	H002109_01
	CD93	0.4344	22918	CD93 molecule (CD93), mRNA.	H012351_01
	CYBB	0.1996	1536	cytochrome b-245, beta polypeptide (chronic granulomatous disease) (CYBB), mRNA.	H002665_01
	DEPDC1B	0.4709	55789	DEP domain containing 1B (DEPDC1B), mRNA.	H009873_01
	EHD1	0.3267	10938	EH-domain containing 1 (EHD1), mRNA.	H003973_01
	FCN1	0.2748	2219	ficolin (collagen/fibrinogen domain containing) 1 (FCN1), mRNA.	H000729_01
	FCN2	0.1567	2220	ficolin (collagen/fibrinogen domain containing lectin) 2 (hucolin) (FCN2), transcript variant SV1, mRNA.	H013768_01
	FOXP1	0.3738	27086	forkhead box P1 (FOXP1), transcript variant 1, mRNA.	H007653_01
	HEG1	0.4951	57493	HEG homolog 1 (zebrafish) (HEG1), mRNA.	H010229_01
	IFITM3	0.3887	10410	interferon induced transmembrane protein 3 (1-8U) (IFITM3), mRNA.	H010497_01
	IL1R2	0.4688	7850	interleukin 1 receptor, type II (IL1R2), transcript variant 2, mRNA.	H002148_01
	LTA4H	0.4744	4048	leukotriene A4 hydrolase (LTA4H), mRNA.	H001773_01
	LYZ	0.3206	4069	lysozyme (renal amyloidosis) (LYZ), mRNA.	H008723_01
	MYEOV	0.4918	26579	myeloma overexpressed gene (in a subset of t(11;14) positive multiple myelomas) (MYEOV), mRNA.	H010177_01
	NFKBIA	0.4552	4792	nuclear factor of kappa light polypeptide gene enhancer in B-cells inhibitor, alpha (NFKBIA), mRNA.	H002447_01
	OLR1	0.3996	4973	oxidized low density lipoprotein (lectin-like) receptor 1 (OLR1), mRNA.	H000800_01
	PBEF1	0.2132	10135	pre-B-cell colony enhancing factor 1 (PBEF1), mRNA.	H001084_01
	PLSCR1	0.4451	5359	phospholipid scramblase 1 (PLSCR1), mRNA.	H000063_01
	PPBP	0.0972	5473	pro-platelet basic protein (chemokine (C-X-C motif) ligand 7) (PPBP), mRNA.	H002489_01
	S100A9	0.2521	6280	S100 calcium binding protein A9 (S100A9), mRNA.	H003335_01
	SDF2L1	0.491	23753	stromal cell-derived factor 2-like 1 (SDF2L1), mRNA.	H015880_01
	TXNDC16	0.2791	57544	thioredoxin domain containing 16 (TXNDC16), mRNA.	H009113_01
	VASP	0.4986	7408	vasodilator-stimulated phosphoprotein (VASP), mRNA.	H004577_01
Data of piDC (G1) and mDC (G5) from Donor 1 and 2, and 16K arrays were used in this comparison.
Pairwise t-test was performed at p-value < 0.05 and fold change > 1.5. To avoid a long list table, only absolutely fold change > 2 genes/transcripts were presented.
* Transcripts lack of gene name.

## Sheet: Table S2
Table S2. Significant genes in mDC induced by cytokine cocktail compared with piDCs
Up-regulated	GeneName	FoldChange	GeneEntrezID	Description	ManufacturerID
	ABCA7	2.1524	10347	ATP-binding cassette, sub-family A (ABC1), member 7 (ABCA7), mRNA.	H007288_01
	ADAMTSL4	2.2476	54507	ADAMTS-like 4 (ADAMTSL4), transcript variant 1, mRNA.	H013665_01
	ALDH2	3.0132	217	aldehyde dehydrogenase 2 family (mitochondrial) (ALDH2), nuclear gene encoding mitochondrial protein, mRNA.	H003776_01
	ARHGAP5	2.0484	394	Rho GTPase activating protein 5 (ARHGAP5), transcript variant 2, mRNA.	H012773_01
	B2M	3.2461	567	beta-2-microglobulin (B2M), mRNA.	H012626_01
	BIRC3	3.9242	330	baculoviral IAP repeat-containing 3 (BIRC3), transcript variant 2, mRNA.	H002443_01
	C5AR1	2.6792	728	complement component 5a receptor 1 (C5AR1), mRNA.	H002487_01
	CASQ1	2.9681	844	Calsequestrin 1 (fast-twitch, skeletal muscle)	H011150_01
	CCL17	3.369	6361	chemokine (C-C motif) ligand 17 (CCL17), mRNA.	H001302_01
	CCL18	9.0033	6362	chemokine (C-C motif) ligand 18 (pulmonary and activation-regulated) (CCL18), mRNA.	H012326_01
	CCL22	2.8791	6367	chemokine (C-C motif) ligand 22 (CCL22), mRNA.	H001303_01
	CCL23	2.304	6368	chemokine (C-C motif) ligand 23 (CCL23), transcript variant CKbeta8, mRNA.	H005949_01
	CD180	2.1311	4064	CD180 molecule (CD180), mRNA.	H000386_01
	CD74	2.5827	972	CD74 molecule, major histocompatibility complex, class II invariant chain (CD74), transcript variant 3, mRNA.	H002903_01
	CD83	3.4753	9308	CD83 molecule	H003168_01
	CDKN1A	3.5564	1026	cyclin-dependent kinase inhibitor 1A (p21, Cip1) (CDKN1A), transcript variant 1, mRNA.	H002149_01
	DNAH3	2.2941	55567	Dynein, axonemal, heavy chain 3	H015536_01
	DUSP1	2.9822	1843	dual specificity phosphatase 1 (DUSP1), mRNA.	H003434_01
	EBI2	3.3531	1880	Epstein-Barr virus induced gene 2 (lymphocyte-specific G protein-coupled receptor) (EBI2), mRNA.	H002225_01
	EEF1A1	3.9087	1915	Eukaryotic translation elongation factor 1 alpha 1	H008749_01
	EEF1A1	3.2326	1915	eukaryotic translation elongation factor 1 alpha 1 (EEF1A1), mRNA.	H002192_01
	ELAVL4	2.3201	1996	ELAV (embryonic lethal, abnormal vision, Drosophila)-like 4 (Hu antigen D)	H011570_01
	F13A1	6.9533	2162	coagulation factor XIII, A1 polypeptide (F13A1), mRNA.	H006977_01
	FCER2	2.0254	2208	Fc fragment of IgE, low affinity II, receptor for (CD23) (FCER2), mRNA.	H002418_01
	FLJ21986	2.622	79974	Hypothetical protein FLJ21986	H014868_01
	FOXE3	3.2239	2301	forkhead box E3 (FOXE3), mRNA.	H014070_01
	FOXP1	2.9311	27086	forkhead box P1 (FOXP1), transcript variant 1, mRNA.	H007653_01
	FSCN1	3.3496	6624	fascin homolog 1, actin-bundling protein (Strongylocentrotus purpuratus) (FSCN1), mRNA.	H006718_01
	GABRD	2.104	2563	gamma-aminobutyric acid (GABA) A receptor, delta (GABRD), mRNA.	H002971_01
	HLA-DQA2	2.8547	3118	major histocompatibility complex, class II, DQ alpha 2 (HLA-DQA2), mRNA.	H015635_01
	HSPC072	2.082	29075	PREDICTED: HSPC072 protein (HSPC072), misc RNA.	H008495_01
	ID2	2.7252	3398	inhibitor of DNA binding 2, dominant negative helix-loop-helix protein (ID2), mRNA.	H003384_01
	IDH1	3.026	3417	isocitrate dehydrogenase 1 (NADP+), soluble (IDH1), mRNA.	H001552_01
	IFIT1	2.5648	3434	interferon-induced protein with tetratricopeptide repeats 1 (IFIT1), transcript variant 2, mRNA.	H000592_01
	LIPA	5.6587	3988	lipase A, lysosomal acid, cholesterol esterase (Wolman disease) (LIPA), mRNA.	H003805_01
	LOC442215	2.6964	442215	PREDICTED: similar to Elongation FacTor family member (eft-4) (LOC442215), mRNA.	H005391_01
	LOC442233	2.2752	442233	PREDICTED: similar to SWI/SNF-related matrix-associated actin-dependent regulator of chromatin e1 (LOC442233), mRNA.	H015175_01
	LOC648390	2.699	648390	PREDICTED: similar to ubiquitin C (LOC648390), mRNA.	H005389_01
	MICALL1	2.4442	85377	MICAL-like 1 (MICALL1), mRNA.	H006395_01
	MMRN1	3.5884	22915	multimerin 1 (MMRN1), mRNA.	H003534_01
	NDUFS2	2.1143	4720	NADH dehydrogenase (ubiquinone) Fe-S protein 2, 49kDa (NADH-coenzyme Q reductase) (NDUFS2), mRNA.	H001576_01
	NMUR2	2.809	56923	neuromedin U receptor 2 (NMUR2), mRNA.	H015053_01
	NRM	3.3431	11270	nurim (nuclear envelope membrane protein) (NRM), mRNA.	H016427_01
	PCNX	2.081	22990	pecanex homolog (Drosophila) (PCNX), mRNA.	H001474_01
	PICALM	2.0265	8301	phosphatidylinositol binding clathrin assembly protein (PICALM), transcript variant 2, mRNA.	H001333_01
	PRKAG1	2.0745	5571	protein kinase, AMP-activated, gamma 1 non-catalytic subunit (PRKAG1), transcript variant 1, mRNA.	H000810_01
	PTPN6	2.1783	5777	protein tyrosine phosphatase, non-receptor type 6 (PTPN6), transcript variant 2, mRNA.	H003649_01
	RAB17	3.8354	64284	RAB17, member RAS oncogene family (RAB17), mRNA.	H016353_01
	RAD23A	2.2993	5886	RAD23 homolog A (S. cerevisiae) (RAD23A), mRNA.	H002242_01
	RCE1	2.1668	9986	RCE1 homolog, prenyl protein peptidase (S. cerevisiae) (RCE1), transcript variant 2, mRNA.	H006525_01
	RNMT	2.3445	8731	RNA (guanine-7-) methyltransferase (RNMT), mRNA.	H005528_01
	SAMSN1	4.0814	64092	SAM domain, SH3 domain and nuclear localization signals 1 (SAMSN1), mRNA.	H014817_01
	SCAP	2.184	22937	SREBF chaperone (SCAP), mRNA.	H000798_01
	SLC6A13	2.2922	6540	Solute carrier family 6 (neurotransmitter transporter, GABA), member 13	H005838_01
	SLC7A1	2.8738	6541	solute carrier family 7 (cationic amino acid transporter, y+ system), member 1 (SLC7A1), mRNA.	H010489_01
	SMYD2	2.2511	56950	PREDICTED: SET and MYND domain containing 2 (SMYD2), mRNA.	H008886_01
	SNX12	2.0864	29934	sorting nexin 12 (SNX12), mRNA.	H009658_01
	SRGN	2.8075	5552	serglycin (SRGN), mRNA.	H001037_01
	SSBP2	2.2074	23635	single-stranded DNA binding protein 2 (SSBP2), mRNA.	H010378_01
	STAM2	2.9494	10254	signal transducing adaptor molecule (SH3 domain and ITAM motif) 2 (STAM2), mRNA.	H007432_01
	TNFAIP2	2.759	7127	tumor necrosis factor, alpha-induced protein 2 (TNFAIP2), mRNA.	H008666_01
	TXN	4.3418	7295	thioredoxin (TXN), mRNA.	H004361_01
	TXNDC16	2.9441	57544	thioredoxin domain containing 16 (TXNDC16), mRNA.	H009113_01
	UBA5	2.4383	79876	ubiquitin-like modifier activating enzyme 5 (UBA5), transcript variant 1, mRNA.	H014490_01
	UCKL1	3.9562	54963	uridine-cytidine kinase 1-like 1 (UCKL1), mRNA.	H016160_01
	YWHAG	2.2326	7532	tyrosine 3-monooxygenase/tryptophan 5-monooxygenase activation protein, gamma polypeptide (YWHAG), mRNA.	H010826_01
	ZDHHC13	2.317	54503	Zinc finger, DHHC-type containing 13	H013504_01
	*	2.5529		MRNA; cDNA DKFZp586G0321 (from clone DKFZp586G0321)	H011546_01
	*	2.438		CDNA FLJ20123 fis, clone COL06041	H012964_01
	*	2.0172		MRNA, partial cDNA sequence from cDNA selection, DCR1-16.0,	H008910_01
Down-regulated	ACTB	0.42	60	Actin, beta	H013857_01
	ANXA5	0.3926	308	annexin A5 (ANXA5), mRNA.	H002211_01
	ARHGDIB	0.3377	397	Rho GDP dissociation inhibitor (GDI) beta (ARHGDIB), mRNA.	H001975_01
	CCDC132	0.4642	55610	Coiled-coil domain containing 132	H011745_01
	CD53	0.3766	963	CD53 molecule (CD53), transcript variant 2, mRNA.	H002437_01
	CHEK2	0.4305	11200	CHK2 checkpoint homolog (S. pombe) (CHEK2), transcript variant 2, mRNA.	H013509_01
	CLIC1	0.4079	1192	chloride intracellular channel 1 (CLIC1), mRNA.	H009641_01
	CST3	0.3531	1471	cystatin C (amyloid angiopathy and cerebral hemorrhage) (CST3), mRNA.	H001814_01
	CYBB	0.1299	1536	cytochrome b-245, beta polypeptide (chronic granulomatous disease) (CYBB), mRNA.	H002665_01
	DUSP6	0.4247	1848	dual specificity phosphatase 6 (DUSP6), transcript variant 2, mRNA.	H001652_01
	EHD1	0.3736	10938	EH-domain containing 1 (EHD1), mRNA.	H003973_01
	FAM59A	0.4386	64762	family with sequence similarity 59, member A (FAM59A), mRNA.	H014183_01
	FCER1G	0.4328	2207	Fc fragment of IgE, high affinity I, receptor for; gamma polypeptide (FCER1G), mRNA.	H000403_01
	HEG1	0.4937	57493	HEG homolog 1 (zebrafish) (HEG1), mRNA.	H010229_01
	HLA-DMB	0.4986	3109	major histocompatibility complex, class II, DM beta (HLA-DMB), mRNA.	H000995_01
	HLA-DRB1	0.4938	3123	major histocompatibility complex, class II, DR beta 1 (HLA-DRB1), mRNA.	H002284_01
	LYZ	0.3788	4069	lysozyme (renal amyloidosis) (LYZ), mRNA.	H009764_01
	LYZ	0.3206	4069	lysozyme (renal amyloidosis) (LYZ), mRNA.	H008723_01
	MRC1	0.2728	4360	mannose receptor, C type 1 (MRC1), mRNA.	H001138_01
	MS4A4A	0.4688	51338	membrane-spanning 4-domains, subfamily A, member 4 (MS4A4A), transcript variant 2, mRNA.	H011989_01
	NFKBIA	0.4673	4792	nuclear factor of kappa light polypeptide gene enhancer in B-cells inhibitor, alpha (NFKBIA), mRNA.	H002447_01
	PBEF1	0.2578	10135	pre-B-cell colony enhancing factor 1 (PBEF1), mRNA.	H001084_01
	PFKFB3	0.4644	5209	6-phosphofructo-2-kinase/fructose-2,6-biphosphatase 3	H007688_01
	PIK3R2	0.4639	5296	phosphoinositide-3-kinase, regulatory subunit 2 (p85 beta) (PIK3R2), mRNA.	H010224_01
	PLOD2	0.3695	5352	Procollagen-lysine, 2-oxoglutarate 5-dioxygenase 2	H000957_01
	PPBP	0.109	5473	pro-platelet basic protein (chemokine (C-X-C motif) ligand 7) (PPBP), mRNA.	H002489_01
	PYCARD	0.4892	29108	PYD and CARD domain containing (PYCARD), transcript variant 2, mRNA.	H000035_01
	RAB7L1	0.4396	8934	RAB7, member RAS oncogene family-like 1 (RAB7L1), mRNA.	H010181_01
	RAC2	0.325	5880	ras-related C3 botulinum toxin substrate 2 (rho family, small GTP binding protein Rac2) (RAC2), mRNA.	H003383_01
	S100A9	0.3024	6280	S100 calcium binding protein A9 (S100A9), mRNA.	H003335_01
	SDF2L1	0.491	23753	stromal cell-derived factor 2-like 1 (SDF2L1), mRNA.	H015880_01
	SERPINA1	0.2048	5265	serpin peptidase inhibitor, clade A (alpha-1 antiproteinase, antitrypsin), member 1 (SERPINA1), transcript variant 3, mRNA.	H001937_01
	SGK1	0.4357	6446	serum/glucocorticoid regulated kinase 1 (SGK1), mRNA.	H003827_01
	SIN3B	0.4861	23309	SIN3 homolog B, transcription regulator (yeast) (SIN3B), mRNA.	H009405_01
	SNX19	0.4672	399979	sorting nexin 19 (SNX19), mRNA.	H007953_01
	TFPT	0.3816	29844	TCF3 (E2A) fusion partner (in childhood Leukemia) (TFPT), mRNA.	H012975_01
	TRIB3	0.4892	57761	tribbles homolog 3 (Drosophila) (TRIB3), mRNA.	H008125_01
	VASP	0.3881	7408	vasodilator-stimulated phosphoprotein (VASP), mRNA.	H004577_01
Data of piDC (G1) and mDC (G5) from Donor 1 and 2, and 16K arrays were used in this comparison.
Pairwise t-test was performed at p-value < 0.05 and fold change > 1.5. To avoid a long list table, only absolutely fold change > 2 genes/transcripts were presented.
* Transcripts lack of gene names.

## Sheet: Table S3
Table S3. Bioinformation of novel genes
Feature ID	Potential functionb by BLASTx or BLASTp	Max/Total scorea	Qurey coverage	E-value	Accession
opHsV0400003515	Golgi autoantigen, golgin subfamily A.	36.6/36.6	0.94	1e-07	AAP35912.1
opHsV0400005414	Novel human cDNA clones with function of inhibiting cancer cell growth	19.6/19.6	0.68	0.007	AAL55830.1
H300002822	Terminal 2Mb of the short arm of human chromosome 16	50.4/50.4	0.98	5e-15	AAK61298.1
H300003055	1)Unnamed protein product	50.1/50.1	0.98	3e-13	BAB14376.1
	2)stAR-related lipid transfer protein 9	24.6/24.6	0.68	0.001	NP_065810.2
opHsV0400007698	No significant similarity found in BLASTxc
5'3'frame +1	T E S H L R D G G S V Stop C P S Q G L S S C Q E
Blastp	no output
5'3'frame +2	Q S L T Stop G Met A V L F S V L P R D C L H A R N
Blastp1	transmembrane and ubiquitin-like domain-containing protein 1	24.8/53.7	0.64	6.2	NP_113622.1
Blastp2	multidrug and toxin extrusion protein 2 isoform 2	24.8/38.6	0.57	6.4	NP_001093116.1
Blastp3	ATP-binding cassette sub-family G member 1 isoform 6	24.8/41.6	0.5	6.4	NP_997511.1
5'3'frame +3	R V S L K G W R F C L V S F P G I V F Met P G
Blastp	ATP-binding cassette sub-family C member 8	15.5/35	0.52	3.6	NP_000343.2
3'5'frame -1	V P G Met K T I P G K D T K Q N R H P L S E T L
Blastp	no output
3'5'frame -2	F L A Stop R Q S L G R T L N R T A I P Stop V R L C
	no output
3'5'frame -3	S W H E D N P W E G H Stop T E P P S L K Stop D S
opHsV0400002236	No significant similarity found in BLASTxc
5'3'frame +1	A S K E E R G E A Q E Q K E D P S S E F L Q N
Blastp1	lysine-specific demethylase 5A	17.6/107	0.82	1.2	NP_001036068.1
Blastp2	low-density lipoprotein receptor-related protein 6 precursor	17.6/52.8	0.47	1.2	NP_002327.2
5'3'frame +2	H Q R K R E G R P R S R K K I P A L N S C R I
Blastp	protein bicaudal D homolog 1	18.9/55.8	0.65	0.4	NP_001705.2
5'3'frame +3	I K G R E R G G P G A E R R S Q L Stop I L A E
Blastp	probable ATP-dependent RNA helicase DDX11	18.5/51.3	0.88	0.74	NP_004390.3
3'5'frame -1	D S A R I Q S W D L L S A P G P P L S L P L Met
Blastp	no output
3'5'frame -2	I L Q E F R A G I F F L L L G L P S L F L Stop C
Blastp1	atrophin-1	17.6/39.2	0.57	1.5	NP_001931.2
Blastp2	ecto-ADP-ribosyltransferase 4 precursor	16.8/39.7	0.5	2.8	NP_066549.2
3'5'frame -3	F C K N S E L G S S F C S W A S P L S S F D
Blastp	no output
Nucleotide sequence was queried in NCBI using the tool of blastx firstly.
aScore: normalized score of alignment (substitution matrix and gap penalty), total score: sum of scores of all aligned sequence,
and max score:single best aligned sequence.
bPredicted functions were selected from submitted nucleotide sequences or peptide based on low e-value, high max score and query coverage length.
cTwo features opHsV0400007698 and opHsV0400002236 with blastx output of 'no significant similarity found' were translated into
6 possible amino acid frames, and further queried with blastp and selected potential function with accession cases.
